# Supplementary material for: Increased Mannosylation of Extracellular Vesicles in Long COVID Plasma as a Binding Target for Galanthus nivalis Agglutinin (GNA) Affinity Resin
Source: Int J Mol Sci. 2026 Jun 25;27(13):5723. doi: 10.3390/ijms27135723 (PMC13361104; doi:10.3390/ijms27135723)
Supplement: Supplementary file 1 [file ijms-27-05723-s001.zip]

Archive with 1 entries (1 files):
- ijms-4330229-supplementary.pdf
